# Supplementary material for: Function of ALA Content in Porphyrin Metabolism Regulation of Ananas comosus var. bracteatus
Source: Int J Mol Sci. 2023 Mar 9;24(6):5274. doi: 10.3390/ijms24065274 (PMC10049405; doi:10.3390/ijms24065274)
Supplement: Supplementary file 1 [file ijms-24-05274-s001.zip]

Archive with 1 entries (1 files):
- ijms-2093380-SI.pdf
